# Supplementary material for: An updated census of the maize TIFY family
Source: PLoS One. 2021 Feb 23;16(2):e0247271. doi: 10.1371/journal.pone.0247271 (PMC7901733; doi:10.1371/journal.pone.0247271)
Supplement: S1 Table — (XLS) [file pone.0247271.s003.xls]

## Sheet: Sheet1
Table S1 The basic information of ZmTIFY genes in maize genome
Locus ID in (V3)	Locus ID in（V4)	Chromosomal location in (V3)	Chromosomal location in (V4)	Name in ZmZIM(a)	Name in zim(b)	Synonym(c)	Gene name(d)	Synonym (e)	Synonym(f)	Gene name (g)	Transcript ID	Transcript length in V3 (bp)	Transcript ID (V4) (h)	Transcript length in V4 (bp)	Protein length in V4 (aa)	TIFY domain	CCT Domain	GATA zinc finger	Jas domain	EAR motif
GRMZM2G343157	Zm00001d027899	1:16776170:16777317	1:17141137..17141631	ZmZIM26	zim26	ZmJAZ1	TIFY1	ZmJAZ1	ZmJAZ1	ZmJAZ1	GRMZM2G343157_T01	495	Zm00001d027899_T001	495	164	TILYGGRVVVLLDACPPEKAAELIRLAA	NO	NO	PIARKASLRRFLAKRKDRSSFY
GRMZM2G445634	Zm00001d027901	1:16791540:16792462	1:17156322..17156867	ZmZIM16	zim16	ZmJAZ2	TIFY4	ZmJAZ2	ZmJAZ2	ZmJAZ2	GRMZM2G445634_T01	546	Zm00001d027901_T001	546	181	TIFYGGRVVVFDDFPAEKAAEVMRLA	NO	NO	PIARKASLQRFLAKRKDRLVERAPY
GRMZM2G117513	Zm00001d029448	1:69894564:69897090	1:71161670:71164215	ZmZIM24	zim24	ZmJAZ3	TIFY6	ZmJAZ3	ZmJAZ3	ZmJAZ3	GRMZM2G117513_T01	687	Zm00001d029448_T001	687	228	TIFYGGKVLVFDDFPAEKAKDLMQMA	NO	NO	PKASLRRFLEKRKDRLTAKAPY
			1:71161828:71164148									570	Zm00001d029448_T002	570	189	NO	NO	NO	PQAPKASLRRFLEKRKDRLTAKAPY
GRMZM2G024680	Zm00001d033048	1:244829629:244830954	1:248467942:248474649	ZmZIM21	zim21	ZmJAZ4	TIFY8	ZmJAZ4	ZmJAZ4	ZmJAZ4	GRMZM2G024680_T01	651	Zm00001d033048_T001	651	216	TIFYQGQVSTFHHFPADRAKVLMQMA	NO	NO	PIARKLTLQNFLRKRKNR	VPDDASWLALRL
GRMZM2G145412	Zm00001d033050	1:244885427:244886628	1:248529926:248530474	ZmZIM18	zim18	ZmJAZ5	TIFY9	ZmJAZ5	ZmJAZ5	ZmJAZ5	GRMZM2G145412_T01	549	Zm00001d033050_T001	549	182	TIVYGGRVLVLADVPADKAAGLLRLAA	NO	NO	PVARKASLQRFMEKRKARVAAVRTEPY	VSDSCPDNLKLAL
GRMZM2G145458	Zm00001d033049	1:244892947:244893692	1:248522876:248523364	ZmZIM3	zim3	ZmJAZ6	TIFY10	ZmJAZ6	ZmJAZ6	ZmJAZ6	GRMZM2G145458_T01	489	Zm00001d033049_T001	489	162	TISYGGRVVVLDDVPADKAAEVVRLAA	NO	NO	PMARKVSLQQFMERRKGRVATRGSPY	RPASLPDHLTLTL
GRMZM2G382794	Zm00001d034536	1:290452059:290455157	1:295853517:295853873	ZmZIM19	zim19	ZmJAZ7	TIFY11	ZmJAZ7	ZmJAZ7	ZmJAZ7	GRMZM2G382794_T01	531	Zm00001d034536_T001	357	176	TIFYGGTVVVFEDFPAEKTAEVMRLAA	NO	NO	PIARKASLPWFLAKRKDRLVERAPY
GRMZM2G086920	Zm00001d002029	2:4702643:4706609	2:4666311:4669471	ZmZIM32	zim32	ZmJAZ8	TIFY12	ZmJAZ8	ZmJAZ8	ZmJAZ8	GRMZM2G086920_T01	651	Zm00001d002029_T001	558	216	TIFYGGSVCVYDSVPPEKAQAIMLIA	NO	NO	PIARRHSLQRFLEKRRDRVVSKAPY
			2:4666311:4669499	ZmZIM							GRMZM2G086920_T02	582	Zm00001d002029_T002	474	193	TIFYGGSVCVYDSVPPEKAQAIMLIA	NO	NO	PIARRHSLQRFLEKRRDRVVSKAPY
			2:4666314:4670063	ZmZIM									Zm00001d002029_T003	651	216	TIFYGGSVCVYDSVPPEKAQAIMLIA	NO	NO	PIARRHSLQRFLEKRRDRVVSKAPY	QQGQGLSLSLANGS
GRMZM2G145407	Zm00001d003903	2:65326353:65328811	2:66485018:66487506	ZmZIM33	zim33	ZmJAZ9	TIFY13	ZmJAZ9	ZmJAZ9	ZmJAZ9	GRMZM2G145407_T01	543	Zm00001d003903_T001	543	180	TVFYGGAVATFDGVSQDTAEAIMKMA	NO	NO	PLTRTKSLQQFLQKRKERLSGPGPY
GRMZM2G171830	Zm00001d004277	2:97375739:97377764	2:99601657:99601953	ZmZIM8	zim8	ZmJAZ10	TIFY14	ZmJAZ10	ZmJAZ10	ZmJAZ10	GRMZM2G171830_T01	405	Zm00001d004277_T001	297	134	TIFYDGRVVVFEDFLAEKAVEVMRLAA	NO	NO	PIARKATLQRFLAKRKDRLV
GRMZM2G005954	Zm00001d005813	2:184649167:184651569	2:189505960:189507962	ZmZIM13	zim13	ZmJAZ11	TIFY15	ZmJAZ11	ZmJAZ11	ZmJAZ11	GRMZM2G005954_T01	684	Zm00001d005813_T001	531	227	TIFYGGRVVVFDMFPSAKVEDLL	NO	NO	PIARRNSLHRFLEKRKDRITAKAPY
		2:184649194:184651204	2:189505960:189508316	ZmZIM							GRMZM2G005954_T02	516	Zm00001d005813_T002	684	171	TIFYGGRVVVFDMFPSAKVEDLL	NO	NO	PIARRNSLHRFLEKRKDRITAKAPY
GRMZM2G101769	Zm00001d006860	2:211875346:211877961	2:218018545:218021082	ZmZIM12	zim12	ZmJAZ12	TIFY16	ZmJAZ12	ZmJAZ12	ZmJAZ12	GRMZM2G101769_T01	714	Zm00001d006860_T001	744	237	TIFYGGKVLVFDDFPADKAKDLMQLA	NO	NO	PIMRKASLHRFLEKRKDRLNANAPY
			2:218018549:218021082	ZmZIM									Zm00001d006860_T002	714	237	TIFYGGKVLVFDDFPADKAKDLMQLA	NO	NO	PIMRKASLHRFLEKRKDRLNANAPY
GRMZM2G151519	Zm00001d050365	4:80927473:80930017	4:83772143:83775014	ZmZIM35	zim35	ZmJAZ13	TIFY17	ZmJAZ13	ZmJAZ13	ZmJAZ13	GRMZM2G151519_T01	1281	Zm00001d050365_T001	1281	426	TIFYNGSVNVFDNVPVDKAKELMMLA	NO	NO	PQARKASLARFLEKRKERVASVEPY
		4:80927425:80929666	4:83772229:83775008	ZmZIM							GRMZM2G151519_T02	1140	Zm00001d050365_T002	972	379	NO	NO	NO	RTLVFILLVSLRRVASVEPY	QRPGRQGRLFLVLPRQV
			4:83772229:83775016	ZmZIM									Zm00001d050365_T003	645	214	NO	NO	NO	NO
			4:83772435:83773248	ZmZIM									Zm00001d050365_T004	321	106	NO	NO	NO	PQARKASLARFLEKRKERVASVEPY
			4:83772804:83775016	ZmZIM									Zm00001d050365_T005	651	216	NO	NO	NO	PQARKASLARFLEKRKERTLVFILLVSLRRVASVEPY
			4:83772804:83775016	ZmZIM									Zm00001d050365_T006	1317	438	TIFYNGSVNVFDNVPVDKAKELMMLA	NO	NO	PQARKASLARFLEKRKERTLVFILLVSLRRVASVEPY
GRMZM2G064775	Zm00001d014249	5:36785899:36787242	5:38005178:38006513	ZmZIM29	zim29	ZmJAZ14	TIFY19	ZmJAZ14	ZmJAZ14	ZmJAZ14	GRMZM2G064775_T01	657	Zm00001d014249_T001	657	218	TIFYQGQVATFHNFPADRAKDLIQMA	NO	NO	PIARKLTLQRFLRKRKDR
GRMZM2G173596	Zm00001d014253	5:36976140:36977007	5:38196209:38196691	ZmZIM10	zim10	ZmJAZ15	TIFY20	ZmJAZ15	ZmJAZ15	ZmJAZ15	GRMZM2G173596_T01	483	Zm00001d014253_T001	483	160	IIVYGGRALVLDDVAADKAADLLRLAA	NO	NO	PVARKASLQRFMEKRKDRVAARAEPY	VGDRRNDLALEL
GRMZM2G338829	Zm00001d035382	6:14014557:14015717	6:23840275:23852509	ZmZIM9	zim9	ZmJAZ16	TIFY22	ZmJAZ16	ZmJAZ16	ZmJAZ16	GRMZM2G338829_T01	333	Zm00001d035382_T001	507	110	TIFYGGTVVVFEDFPAEKTAEVMRPAA	NO	NO	PIARKASLPWFLTKRKDRLVERAPY
GRMZM2G126507	Zm00001d020409	7:108871320:108874327	7:112014245:112017077	ZmZIM1	zim1	ZmJAZ17	TIFY24	ZmJAZ17	ZmJAZ17	ZmJAZ17	GRMZM2G126507_T01	1215	Zm00001d020409_T001	1215	404	TIFYAGSVNVFDNVSAEKAQELMLLA	NO	NO	PQARKASLARFLEKRKERVTTAAPY
		7:108871320:108873623	7:112014245:112017209								GRMZM2G126507_T02	1056	Zm00001d020409_T002	1242	351	TIFYAGSVNVFDNVSAEKAQELMLLA	NO	NO	PQARKASLARFLEKRKERVTTAAPY
			7:112014347:112016779										Zm00001d020409_T003	1101	366	TIFYAGSVNVFDNVSAEKAQELMLLA	NO	NO	PQARKASLARFLEKRKERVTTAAPY
GRMZM2G116614	Zm00001d020614	7:121257089:121259224	7:125133740:125135825	ZmZIM28	zim28	ZmJAZ18	TIFY25	ZmJAZ18	ZmJAZ18	ZmJAZ18	GRMZM2G116614_T01	657	Zm00001d020614_T001	657	218	TIFYGGKVVVFDRFPSAKVKDLL	NO	NO	PIARRNSLHRFLEKRKDRITAKAPY
		7:121258276:121259224	7:125133740:125135827								GRMZM2G116614_T02	261	Zm00001d020614_T002	411	86	TIFYGGKVVVFDRFPSAKVKDLL	NO	NO	NO
			7:125133749:125135827										Zm00001d020614_T003	627	208	NO	NO	NO	NO
			7:125133756:125135825										Zm00001d020614_T004	6	1	NO	NO	NO	NO
			7:125133855:125135825										Zm00001d020614_T005	618	205	NO	NO	NO	NO
GRMZM2G066020	Zm00001d021274	7:142622294:142626934	7: 147534788..147542179	ZmZIM31	zim31	ZmJAZ19	TIFY26	ZmJAZ19	ZmJAZ19	ZmJAZ19	GRMZM2G066020_T01	804	Zm00001d021274_T001	657	267	TIFYGGTVVVFEDFPAEKTAEVMRPAA	NO	NO	PIARKASLPWFLAKRKDRLVERAPY
GRMZM2G089736	Zm00001d022139	7:165496239:165498650	7:171049645:171052026	ZmZIM23	zim23	ZmJAZ20	TIFY27	ZmJAZ20	ZmJAZ20	ZmJAZ20	GRMZM2G089736_T01	702	Zm00001d022139_T001	702	233	TIFYGGKVLVFDDFPADKAKDLMQLA	NO	NO	PIMRKASLHRFLEKRKDRLNAKTPY
		7:165496239:165497218	7:171049765:171051982								GRMZM2G089736_T02	399	Zm00001d022139_T002	270	132	NO	NO	NO	NO
GRMZM2G036351	Zm00001d048263	9:150514712:150515694	9:153418013:153418531	ZmZIM4	zim4	ZmJAZ21	TIFY28	ZmJAZ21	ZmJAZ21	ZmJAZ21	GRMZM2G036351_T01	519	Zm00001d048263_T001	519	172	TIFYGGRVVVFEDFPAEKAAEVMRLAA	NO	NO	PIARKASLQRFLAKRKDRLVERAPY
GRMZM2G036288	Zm00001d048268	9:150582432:150583458	9:153485703:153486254	ZmZIM14	zim14	ZmJAZ22	TIFY29	ZmJAZ22	ZmJAZ22	ZmJAZ22	GRMZM2G036288_T01	552	Zm00001d048268_T001	552	183	TIFYGGRVVVLDACPADKADELIRLAA	NO	NO	PIARKASLRRFLAKRKDRWSSASSTAY
GRMZM2G143402	Zm00001d026477	10:145369299:145373351	10:146705762:146709489	ZmZIM34	zim34	ZmJAZ23	TIFY30	ZmJAZ23	ZmJAZ23	ZmJAZ23	GRMZM2G143402_T01	624	Zm00001d026477_T001	693	207	TIFYGGSVCVYDSVPPEKAQAIMLIA	NO	NO	PIARRHSLQRFLEKRRDRVVSKAPY	EPQQGQGLSLSLANGSDS
		10:145369328:145373351	10:146705762:146709600								GRMZM2G143402_T02	624	Zm00001d026477_T002	693	207	TIFYGGSVCVYDSVPPEKAQAIMLIA	NO	NO	PIARRHSLQRFLEKRRDRVVSKAPY	EPQQGQGLSLSLANGSDS
		10:145369328:145373351	10:146705792:146709577								GRMZM2G143402_T03	693	Zm00001d026477_T003	624	230	TIFYGGSVCVYDSVPPEKAQAIMLIA	NO	NO	PIARRHSLQRFLEKRRDRVVSKAPY	EPQQGQGLSLSLANGSDS
			10:146705811:146709600										Zm00001d026477_T004	453	150	TIFYGGSVCVYDSVPPEKAQAIMLIA	NO	NO	PIARRHSLQRFLEKRRDRVVSKAPY
			10:146705862:146709520										Zm00001d026477_T005	372	123	TIFYGGSVCVYDSVPPEKAQAIMLIA	NO	NO	NO	EPQQGQGLSLSLANGSDS
			10:146705952:146709480										Zm00001d026477_T006	321	106	TIFYGGSVCVYDSVPPEKAQAIMLIA	NO	NO	PIARRHSLQRFLEKRRDRLA
			10:146705954:146709602										Zm00001d026477_T007	321	106	TIFYGGSVCVYDSVPPEKAQAIMLIA	NO	NO	PIARRHSLQRFLEKRRDRLA
GRMZM2G054689	Zm00001d009438	8:64176829:64179518	8:64583138:64584442	ZmZIM5	zim5	―	―	―	―	ZmJAZ24	GRMZM2G054689_T01	762	Zm00001d009438_T001	507	253	TIFYGGMVVVFEDFPAEKAAEVMCLAA	NO	NO	PIARKASLQRFLAKRKDRLVERAPY
GRMZM2G063632	Zm00001d013855	5:22279974:22282078	5:22766950:22769790	ZmZIM7	zim7	―	―	―	―	ZmJAZ25	GRMZM2G063632_T01	468	Zm00001d013855_T001	669	155	SLQFSMVDQYVYDSVPPEKAQAIMLIA	NO	NO	PIARRHSLQRFLEKRRDRVVRKAPY
			5:22767024:22769615										Zm00001d013855_T002	690	229	SLQFSMVDQYVYDSVPPEKAQAIMLIA	NO	NO	PIARRHSLQRFLEKRRDRVVRKAPY
GRMZM2G114681	Zm00001d005726	2:180086933:180089072	2:184842614:184845272	ZmZIM15	zim15	―	―	―	―	ZmJAZ26	GRMZM2G114681_T01	1062	Zm00001d005726_T001	1620	353	TIFYAGSVNVFNNVSAEKAQELMFLA	NO	NO	PQARKASLARFLEKRKERVTTAAPY	VDFELPLPLLLLACWWE
		2:180086933:180089653									GRMZM2G114681_T02	1176			391 (v3)	TIFYAGSVNVFNNVSAEKAQELMFLA	NO	NO	PQARKASLARFLEKRKERVTTAAPY
GRMZM5G838098	Zm00001d027900	1:16782463:16783895	4:1:17147073:17148511	ZmZIM27	zim27	―	―	―	―	ZmJAZ27	GRMZM5G838098_T01	588	Zm00001d027900_T001	609	195	TIFYGGKMVVFDDFPAEKAEELMQLA	NO	NO	NO
		1:16782463:16783894									GRMZM5G838098_T02	702			233 (v3)	TIFYGGKMVVFDDFPAEKAEELMQLA	NO	NO	PLARKVSLKRFLEKRKNRLTAADPY
		1:16782463:16783894:1									GRMZM5G838098_T03	609			202 (v3)	TIFYGGKMVVFDDFPAEKAEELMQLA	NO	NO	PLARKVSLKRFLEKRKNRLTAADPY
AC197764.4_FG003	Zm00001d014250	5:38073928:38074939	5:38073928:38074939	ZmZIM30	zim30	―	―	―	―	ZmJAZ28	Zm00001d014250_T001	555	Zm00001d014250_T001	555	184	TLSIFYEGRMLVFEEFPADKAKALMQLAA	NO	NO	PITRKASLHRFLEKRKDRLNANGPY
No ID in (V3)	Zm00001d016316	5:156926728:156927201	5:156926728:156927201	ZmZIM37	zim37	―	―	―	―	ZmJAZ29	Zm00001d016316_T001	474	Zm00001d016316_T001	474	157	NO	NO	NO	PIARKASLQRFLAKRKDRLVERAPY
No ID in (V3)	Zm00001d019692	7:51184119:51185475	7:51184119:51185475	ZmZIM38	zim38	―	―	―	―	ZmJAZ30	Zm00001d019692_T001	297	Zm00001d019692_T001	297	98	NO	NO	NO	PITRKASLHRFLEKRKDRLNANGPY
		7:51184119:51189112	7:51184119:51189112								Zm00001d019692_T002	1353	Zm00001d019692_T002	1353	450	NO	NO	NO	PITRKASLHRFLEKRKDRLNANGPY
		7:51187117:51189112	7:51187117:51189112								Zm00001d019692_T003	1110	Zm00001d019692_T003	1110	369	NO	NO	NO	NO
No ID in (V3)	Zm00001d021924	7:165961049:165962395	7:165961049:165962395	ZmZIM39	zim39	―	―	―	―	ZmJAZ31	Zm00001d021924_T001	414	Zm00001d021924_T001	414	137	NO	NO	NO	PIARRHSLQRFLEKRRDRVVSKAPY
GRMZM2G442458	Zm00001d024455	10:71687709:71688619	10:71687709:71688619	ZmZIM40	zim40	―	―	―	―	ZmJAZ32	Zm00001d024455_T001	183	Zm00001d024455_T001	183	60	NO	NO	NO	PIMRKASLHRFLEKRKDRLNANGPY
No ID in (V3)	Zm00001d033972	1:279900021:279901505	1:279900021:279901505	ZmZIM41	zim41	―	―	―	―	ZmJAZ33	Zm00001d033972_T001	309	Zm00001d033972_T001	309	102	TIFYGGSVCVYDSVPPEKAQAIMLIA	NO	NO	NO
		1:279900069:279901559	1:279900069:279901559								Zm00001d033972_T002	522	Zm00001d033972_T002	522	173	TIFYGGSVCVYDSVPPEKAQAIMLIA	NO	NO	PIARRHSLQRFLEKRRDRVVSKAPY
No ID in (V3)	Zm00001d041045	3:92630179:92630799	3:92630179:92630799	ZmZIM42	zim42	―	―	―	―	ZmJAZ34	Zm00001d041045_T001	621	Zm00001d041045_T001	621	206	TIFYGGMVVVFEDFPAEKAAEVMRLA	NO	NO	PIARKASLQRFLAKRKDRLIEPY	APSSRLCLLLQLARRPTP
No ID in (V3)	Zm00001d044708	3:235521147:235522705	3:235521147:235522705	ZmZIM43	zim43	―	―	―	―	ZmJAZ35	Zm00001d044708_T001	453	Zm00001d044708_T001	453	150	TIFYGGSVCVYDSVPPEKAQAIMLIA	NO	NO	PIARRHSLHRFLEKRRDRVVSKAPY
No ID in (V3)	Zm00001d046270	9:77365055:77366403	9:77365055:77366403	ZmZIM44	zim44	―	―	―	―	ZmJAZ36	Zm00001d046270_T001	414	Zm00001d046270_T001	414	137	NO	NO	NO	PIARRHSLQRFLEKRRDRVVSKAPY
GRMZM2G110131	Zm00001d028313	1:30037028:30039032	1:30342336:30344337	ZmZIM22	zim22	ZmTIFY	TIFY5	ZmTIFY	―	ZmTIFY1	GRMZM2G110131_T01	648	Zm00001d028313_T001	381	215	TIFYGGKVLVFDDFPADKAKDLMQLA	NO	NO	NO
		1:30037028:30039032									GRMZM2G110131_T02	594			197	TIFYGGKVLVFDDFPADKAKDLMQLA	NO	NO	NO
		1:30037028:30039032									GRMZM2G110131_T03	477			158	NO	NO	NO	NO
No ID in (V3)	Zm00001d004173	2:89164906:89166345	2:89164906:89166345	ZmZIM45	zim45	―	―	―	―	ZmTIFY2	Zm00001d004173_T001	639	Zm00001d004173_T001	639	212	TIFYGGKALVFDDFSTDKAKDLMQLA	NO	NO	NO
GRMZM2G022514	Zm00001d051615	4:164594515:164601990	4:164594515:164601990	ZmZIM46	zim46	―	―	―	―	ZmTIFY3	Zm00001d051615_T001	3306	Zm00001d051615_T001	3306	1101	TIFYGGSVCVYDSVPPEKAQAIMLIA	NO	NO	NO	RATASLALLLLLACVSGR
		4:164594848:164598254	4:164594848:164598254								Zm00001d051615_T002	2253	Zm00001d051615_T002	2253	750	NO	NO	NO	NO	RATASLALLLLLACVSGR
		4:164598663:164602165	4:164598663:164602165								Zm00001d051615_T003	345	Zm00001d051615_T003	345	114	TIFYGGSVCVYDSVPPEKAQAIMLIA	NO	NO	NO
		4:164598701:164600922	4:164598701:164600922								Zm00001d051615_T004	213	Zm00001d051615_T004	213	70	TIFYGGSVCVYDSVPPEKAQAIMLIA	NO	NO	NO
GRMZM2G065896	Zm00001d013331	5:8462838:8467789	5:8803187:8808065	ZmZIM2	zim2	ZmZML1	TIFY18	ZmZML1	―	ZmZML1	GRMZM2G065896_T01	837	Zm00001d013331_T001	837	278	TLVYQGDVYVFDPVPPQKVQAVLLVL	RVASLMRFREKRKERCFDKRIRYSVRKEVAQKMKRRKGQF	CQNCGISSRLTPAMRRGPAGPRSLCNACGLMWANKGTLR
			5:8803305:8807925										Zm00001d013331_T002	711	272	TLVYQGDVYVFDPVPPQKAVLLVL	RVASLMRFREKRKERCFDKRIRYSVRKEVAQKMKRRKGQF	CQNCGISSRLTPAMRRGPAGPRSLCNACGLMWANKGTLR
GRMZM2G058479	Zm00001d014656	5:55956384:55961158	5:57723133:57727886	ZmZIM36	zim36	ZmZML2	TIFY21	ZmZML2	―	ZmZML2	GRMZM2G058479_T01	1074	Zm00001d014656_T001	882	357	TLSFQGEVYVFDSVSPDKVQAVLLLL	RVASLMRFREKRKERNFDKKIRYSVRKEVALRMQRNRGQF	CGTNATATPMMRRGPDGPRTLCNACGLMWANKGLLR
		5:55956384:55961158	5:57723133:57728010								GRMZM2G058479_T02	762	Zm00001d014656_T002	1074	253	TLSFQGEVYVFDSVSPDKVQAVLLLL	RVASLMRFREKRKERNFDKKIRYSVRKEVALRMQRNRGQF	CHHCGTNATATPMMRRGPDGPRTLCNACGLMWANKGLLR
			5:57723307:57728010										Zm00001d014656_T003	1077	358	TLSFQGEVYVFDSVSPDKVQAVLLLL	RVASLMRFREKRKERNFDKKIRYSVRKEVALRMQRNRGQF	CHHCGTNATATPMMRRGPDGPRTLCNACGLMWANKGLLR
			5:57723312:57727772										Zm00001d014656_T004	828	275	TLSFQGEVYVFDSVSPDKVQAVLLLL	RVASLMRFREKRKERNFDKKIRYSVRKEVALRMQRNRGQF	CHHCGTNATATPMMRRGPDGPRTLCNACGLMWANKGLLR
			5:57723312:57727802										Zm00001d014656_T005	861	286	TLSFQGEVYVFDSVSPDKVQAVLLLL	RVASLMRFREKRKERNFDKKIRYSVRKEVALRMQRNRGQF	CHHCGTNATATPMMRRGPDGPRTLCNACGLMWANKGLLR
			5:57723330:57727813										Zm00001d014656_T006	1074	357	TLSFQGEVYVFDSVSPDKVQAVLLLL	RVASLMRFREKRKERNFDKKIRYSVRKEVALRMQRNRGQF	CHHCGTNATATPMMRRGPDGPRTLCNACGLMWANKGLLR
			5:57723376:57727876										Zm00001d014656_T007	876	291	TLSFQGEVYVFDSVSPDKVQAVLLLL	RVASLMRFREKRKERNFDKKIRYSVRKEVALRMQRNRGQF	CHHCGTNATATPMMRRGPDGPRTLCNACGLMWANKGLLR
			5:57723379:57727926										Zm00001d014656_T008	948	315	TLSFQGEVYVFDSVSPDKVQAVLLLL	RVASLMRFREKRKERNFDKKIRYSVRKEVALRMQRNRGQF	CHHCGTNATATPMMRRGPDGPRTLCNACGLMWANKGLLR
GRMZM2G080509	Zm00001d036494	6:87858244:87863266	6:90506221:90511243	ZmZIM20	zim20	ZmZML3	TIFY23	ZmZML3	―	ZmZML3	GRMZM2G080509_T01	1074	Zm00001d036494_T001	1077	357	TLSFQGEVYVFDSVSPDKVQAVLLLL	RVASLMRFREKRKERNFDKKIRYNVRKEVALRMQRNRGQF	CHHCGINATATPMMRRGPDGPRTLCNACGLMWANKGLLR
		6:87858349:87863093	6:90506358:90511094								GRMZM2G080509_T02	1077	Zm00001d036494_T002	876	358	TLSFQGEVYVFDSVSPDKVQAVLLLL	RVASLMRFREKRKERNFDKKIRYNVRKEVALRMQRNRGQF	CHHCGINATATPMMRRGPDGPRTLCNACGLMWANKGLLR
		6:87862289:87863078	6:90506368:90510973								GRMZM2G080509_T03	246	Zm00001d036494_T003	870	81	TLSFQGEVYVFDSVSPDKVQAVLLLL	RVASLMRFREKRKERNFDKKIRYNVRKEVALRMQRNRGQF	CHHCGINATATPMMRRGPDGPRTLCNACGLMWANKGLLR
			6:90506438:90510982										Zm00001d036494_T004	1074	357	TLSFQGEVYVFDSVSPDKVQAVLLLL	RVASLMRFREKRKERNFDKKIRYNVRKEVALRMQRNRGQF	CHHCGINATATPMMRRGPDGPRTLCNACGLMWANKGLLR
			6:90506484:90511012										Zm00001d036494_T005	825	274	TLSFQGEVYVFDSVSPDKVQAVLLLL	RVASLMRFREKRKERNFDKKIRYNVRKEVALRMQRNRGQF	CHHCGINATATPMMRRGPDGPRTLCNACGLMWANKGLLR
No ID in (V3)	Zm00001d033523	1:265546924:265551800	1:265546924:265551800:	ZmZIM47	zim47	―	―	―	―	ZmZML4			Zm00001d033523_T001	867	288	TLVFQGEVQAVLLLL	RVASLIRFREKRKERNFDKKIRYAVRKEVALRMQRRKGQF	CQNCGTSEKMTPAMRRGPAGPRTLCNACGLMWANKGTLR
GRMZM2G036349	(Zm00001d048264)	9:150516983:150521336	9:150516983(V3)	ZmZIM6	zim6	―	―	―	―	ZmTIFY4	GRMZM2G036349_T01	411		136		NO	NO	NO	NO
GRMZM2G122160	(Zm00001d049005)	4:11372450:11377453	4:11372450(V3)	ZmZIM11	zim11	―	―	―	―	ZmTIFY5	GRMZM2G122160_T02	1024		197		TIFYGGKVLVFDDFPADKAKDLMQLA	NO	NO	NO
GRMZM2G327263	Zm00001e020904 (v5)	3:231288810:231304900	3:231288810(V3)	ZmZIM17	zim17	―	―	―	―	ZmJAZ37	GRMZM2G327263_T01	4815		1604		TIFYGGSVCVYDSVPPEKAQAIMLIAA	NO	NO	PIARRHSLHRFLEKRRDRVVSKAPY
GRMZM2G314145	Zm00001d037082	6:107166942:107170941	6:111655145:111660515	ZmZIM25	zim25	―	―	―	―	ZmJAZ38	GRMZM2G314145_T01	1000	Zm00001d037082_T001	408	135	NO	NO	NO	SIARKASLQRFLAKRKACLVEHAPY
			a The names ZmZIM1-36 were applied in Grassius ( Yilmaz et al. 2009) and ZmZIM37-47 in blue are assigned by this work
			b The official names designated by maizeGDB (https://maizegdb.org) and used in Grassius. The names of zim47-47 in blue are assigned by this work
			c The names assigned by Bai et al. (2011)
			d,e The name published in the workd of Zhang et al. (2015)
			f The name published in the work of Zhou et al. (2015)
			g The gene named in this work and the newly found TIFY genes in B73 RefGen_V4 were highlighted in blue color.
			h The transcripts in blue color are the transcripts of newly found TIFY genes or new transcripts of previous TIFY genes in B73 RefGen_V4.
			The gene IDs in V3 for GRMZM2G036349 and GRMZM2G122160 are not available anymore in V4 in maizeGDB
			Bai Y, Meng Y, Huang D, Qi Y, Chen M (2011) Origin and evolution-
			ary analysis of the plant-specific TIFY transcription factor fam-
			ily. Genomics 98:128–136
			zhang et al. 2015 Isolation, structural analysis, and expression characteristics of the maize TIFY gene family
