# Supplementary material for: An updated census of the maize TIFY family
Source: PLoS One. 2021 Feb 23;16(2):e0247271. doi: 10.1371/journal.pone.0247271 (PMC7901733; doi:10.1371/journal.pone.0247271)
Supplement: S2 Table — (XLS) [file pone.0247271.s004.xls]

## Sheet: stone request for cis- map 
Table S2 cis-regulatory elements within the promoter regions of ZmJAZ genes
Gene Name	Name in zim	Promoter size	Name of the elemet	Signal sequence	Start	End	Plant species	Function
ZmJAZ1	zim26	1500	ABRE	ACGTG	177	217	Arabidopsis thaliana	abscisic acid responsive element
ZmJAZ1	zim26	1500	ABRE	ACGTG	313	353	Arabidopsis thaliana	abscisic acid responsive element
ZmJAZ1	zim26	1500	ABRE	ACGTG	751	791	Arabidopsis thaliana	abscisic acid responsive element
ZmJAZ1	zim26	1500	ABRE	ACGTG	827	867	Arabidopsis thaliana	abscisic acid responsive element
ZmJAZ1	zim26	1500	ABRE	ACGTG	894	934	Arabidopsis thaliana	abscisic acid responsive element
ZmJAZ1	zim26	1500	ABRE	ACGTG	1107	1147	Arabidopsis thaliana	abscisic acid responsive element
ZmJAZ1	zim26	1500	MBS	CAACTG	1190	1230	Arabidopsis thaliana	drought-inducibility element
ZmJAZ1	zim26	1500	MYC	CATGTG	100	140	Arabidopsis thaliana
ZmJAZ1	zim26	1500	CGTCA-motif	CGTCA	27	67	Hordeum vulgare	MeJA-responsive element
ZmJAZ1	zim26	1500	CGTCA-motif	CGTCA	723	763	Hordeum vulgare	MeJA-responsive element
ZmJAZ1	zim26	1500	CGTCA-motif	CGTCA	749	789	Hordeum vulgare	MeJA-responsive element
ZmJAZ1	zim26	1500	AuxRR-core	GGTCCAT	919	959	Nicotiana tabacum	auxin-responsive element
ZmJAZ1	zim26	1500	TGACG-motif	TGACG	27	67	Hordeum vulgare	MeJA-responsive element
ZmJAZ1	zim26	1500	TGACG-motif	TGACG	723	763	Hordeum vulgare	MeJA-responsive element
ZmJAZ1	zim26	1500	TGACG-motif	TGACG	749	789	Hordeum vulgare	MeJA-responsive element
ZmJAZ2	zim16	1500	WUN-motif	AAATTACT	1130	1170	Nicotiana glutinosa
ZmJAZ2	zim16	1500	ABRE	ACGTG	110	150	Arabidopsis thaliana	abscisic acid responsive element
ZmJAZ2	zim16	1500	ABRE	ACGTG	137	177	Arabidopsis thaliana	abscisic acid responsive element
ZmJAZ2	zim16	1500	ABRE	ACGTG	1343	1383	Arabidopsis thaliana	abscisic acid responsive element
ZmJAZ2	zim16	1500	ABRE	ACGTG	1383	1423	Arabidopsis thaliana	abscisic acid responsive element
ZmJAZ2	zim16	1500	TC-rich repeats	ATTCTCTAAC	463	503	Nicotiana tabacum	defense and stress responsive element
ZmJAZ2	zim16	1500	MYC	CAATTG	1448	1488	Arabidopsis thaliana
ZmJAZ2	zim16	1500	ABRE	CACGTG	1342	1382	Arabidopsis thaliana	abscisic acid responsive element
ZmJAZ2	zim16	1500	MYC	CATTTG	27	67	Arabidopsis thaliana
ZmJAZ2	zim16	1500	TCA-element	CCATCTTTTT	183	223	Nicotiana tabacum	salicylic acid responsive element
ZmJAZ2	zim16	1500	CGTCA-motif	CGTCA	190	230	Hordeum vulgare	MeJA-responsive element
ZmJAZ2	zim16	1500	TC-rich repeats	GTTTTCTTAC	1180	1220	Nicotiana tabacum	defense and stress responsive element
ZmJAZ2	zim16	1500	TGACG-motif	TGACG	190	230	Hordeum vulgare	MeJA-responsive element
ZmJAZ3	zim24	1500	ABRE	AACCCGG	367	407	Arabidopsis thaliana	abscisic acid responsive element
ZmJAZ3	zim24	1500	ABRE	AACCCGG	573	613	Arabidopsis thaliana	abscisic acid responsive element
ZmJAZ3	zim24	1500	TGA-element	AACGAC	1153	1193	Brassica oleracea	auxin-responsive element
ZmJAZ3	zim24	1500	LTR	CCGAAA	1221	1261	Hordeum vulgare	low-temperature responsive element
ZmJAZ3	zim24	1500	CGTCA-motif	CGTCA	313	353	Hordeum vulgare	MeJA-responsive element
ZmJAZ3	zim24	1500	MYC	CAATTG	892	932	Arabidopsis thaliana
ZmJAZ3	zim24	1500	MYC	CAATTG	1202	1242	Arabidopsis thaliana
ZmJAZ3	zim24	1500	MYC	CATGTG	405	445	Arabidopsis thaliana
ZmJAZ3	zim24	1500	MYC	CATTTG	1001	1041	Arabidopsis thaliana
ZmJAZ3	zim24	1500	AuxRR-core	GGTCCAT	1252	1292	Nicotiana tabacum	auxin-responsive element
ZmJAZ3	zim24	1500	TGACG-motif	TGACG	313	353	Hordeum vulgare	MeJA-responsive element
ZmJAZ4	zim21	1500	ABRE	ACGTG	1314	1354	Arabidopsis thaliana	abscisic acid responsive element
ZmJAZ4	zim21	1500	ABRE	CACGTG	1313	1353	Arabidopsis thaliana	abscisic acid responsive element
ZmJAZ4	zim21	1500	MYC	CATGTG	1065	1105	Arabidopsis thaliana
ZmJAZ4	zim21	1500	MYC	CATTTG	458	498	Arabidopsis thaliana
ZmJAZ4	zim21	1500	MYC	CATTTG	881	921	Arabidopsis thaliana
ZmJAZ4	zim21	1500	MYC	CATTTG	895	935	Arabidopsis thaliana
ZmJAZ4	zim21	1500	LTR	CCGAAA	65	105	Hordeum vulgare	low-temperature responsive element
ZmJAZ4	zim21	1500	CGTCA-motif	CGTCA	1089	1129	Hordeum vulgare	MeJA-responsive element
ZmJAZ4	zim21	1500	ABRE	GCCGCGTGGC	1368	1408	Oryza sativa	abscisic acid responsive element
ZmJAZ4	zim21	1500	TCA-element	TCAGAAGAGG	87	127	Brassica oleracea	salicylic acid responsive element
ZmJAZ4	zim21	1500	TGACG-motif	TGACG	1089	1129	Hordeum vulgare	MeJA-responsive element
ZmJAZ5	zim18	1500	ABRE	ACGTG	126	166	Arabidopsis thaliana	abscisic acid responsive element
ZmJAZ5	zim18	1500	ABRE	ACGTG	377	417	Arabidopsis thaliana	abscisic acid responsive element
ZmJAZ5	zim18	1500	ABRE	ACGTG	719	759	Arabidopsis thaliana	abscisic acid responsive element
ZmJAZ5	zim18	1500	ABRE	ACGTG	1296	1336	Arabidopsis thaliana	abscisic acid responsive element
ZmJAZ5	zim18	1500	MBS	CAACTG	325	365	Arabidopsis thaliana	drought-inducibility element
ZmJAZ5	zim18	1500	MBS	CAACTG	382	422	Arabidopsis thaliana	drought-inducibility element
ZmJAZ5	zim18	1500	MBS	CAACTG	641	681	Arabidopsis thaliana	drought-inducibility element
ZmJAZ5	zim18	1500	MBS	CAACTG	819	859	Arabidopsis thaliana	drought-inducibility element
ZmJAZ5	zim18	1500	ABRE	CACGTG	376	416	Arabidopsis thaliana	abscisic acid responsive element
ZmJAZ5	zim18	1500	ABRE	CACGTG	1295	1335	Arabidopsis thaliana	abscisic acid responsive element
ZmJAZ5	zim18	1500	LTR	CCGAAA	27	67	Hordeum vulgare	low-temperature responsive element
ZmJAZ5	zim18	1500	LTR	CCGAAA	46	86	Hordeum vulgare	low-temperature responsive element
ZmJAZ5	zim18	1500	LTR	CCGAAA	65	105	Hordeum vulgare	low-temperature responsive element
ZmJAZ5	zim18	1500	LTR	CCGAAA	84	124	Hordeum vulgare	low-temperature responsive element
ZmJAZ5	zim18	1500	LTR	CCGAAA	100	140	Hordeum vulgare	low-temperature responsive element
ZmJAZ5	zim18	1500	LTR	CCGAAA	111	151	Hordeum vulgare	low-temperature responsive element
ZmJAZ5	zim18	1500	LTR	CCGAAA	193	233	Hordeum vulgare	low-temperature responsive element
ZmJAZ5	zim18	1500	LTR	CCGAAA	219	259	Hordeum vulgare	low-temperature responsive element
ZmJAZ5	zim18	1500	LTR	CCGAAA	243	283	Hordeum vulgare	low-temperature responsive element
ZmJAZ5	zim18	1500	CGTCA-motif	CGTCA	551	591	Hordeum vulgare	MeJA-responsive element
ZmJAZ5	zim18	1500	CGTCA-motif	CGTCA	779	819	Hordeum vulgare	MeJA-responsive element
ZmJAZ5	zim18	1500	CGTCA-motif	CGTCA	962	1002	Hordeum vulgare	MeJA-responsive element
ZmJAZ5	zim18	1500	TGACG-motif	TGACG	551	591	Hordeum vulgare	MeJA-responsive element
ZmJAZ5	zim18	1500	TGACG-motif	TGACG	779	819	Hordeum vulgare	MeJA-responsive element
ZmJAZ5	zim18	1500	TGACG-motif	TGACG	962	1002	Hordeum vulgare	MeJA-responsive element
ZmJAZ6	zim3	1500	TGA-element	AACGAC	131	171	Brassica oleracea	auxin-responsive element
ZmJAZ6	zim3	1500	TGA-element	AACGAC	747	787	Brassica oleracea	auxin-responsive element
ZmJAZ6	zim3	1500	ABRE	ACGTG	814	854	Arabidopsis thaliana	abscisic acid responsive element
ZmJAZ6	zim3	1500	ABRE	ACGTG	916	956	Arabidopsis thaliana	abscisic acid responsive element
ZmJAZ6	zim3	1500	ABRE	ACGTG	995	1035	Arabidopsis thaliana	abscisic acid responsive element
ZmJAZ6	zim3	1500	ABRE	CACGTG	813	853	Arabidopsis thaliana	abscisic acid responsive element
ZmJAZ6	zim3	1500	TCA-element	CCATCTTTTT	1285	1325	Nicotiana tabacum	salicylic acid responsive element
ZmJAZ6	zim3	1500	LTR	CCGAAA	868	908	Hordeum vulgare	low-temperature responsive element
ZmJAZ6	zim3	1500	CGTCA-motif	CGTCA	728	768	Hordeum vulgare	MeJA-responsive element
ZmJAZ6	zim3	1500	CGTCA-motif	CGTCA	1178	1218	Hordeum vulgare	MeJA-responsive element
ZmJAZ6	zim3	1500	TGACG-motif	TGACG	728	768	Hordeum vulgare	MeJA-responsive element
ZmJAZ6	zim3	1500	TGACG-motif	TGACG	1178	1218	Hordeum vulgare	MeJA-responsive element
ZmJAZ7	zim19	1500	TGA-element	AACGAC	361	401	Brassica oleracea	auxin-responsive element
ZmJAZ7	zim19	1500	TGA-element	AACGAC	610	650	Brassica oleracea	auxin-responsive element
ZmJAZ7	zim19	1500	TC-rich repeats	ATTCTCTAAC	652	692	Nicotiana tabacum	defense and stress responsive element
ZmJAZ7	zim19	1500	MBS	CAACTG	375	415	Arabidopsis thaliana	drought-inducibility element
ZmJAZ7	zim19	1500	MBS	CAACTG	1460	1500	Arabidopsis thaliana	drought-inducibility element
ZmJAZ7	zim19	1500	MYC	CATTTG	951	991	Arabidopsis thaliana
ZmJAZ7	zim19	1500	AuxRE	TGTCTCAATAAG	1250	1290	Glycine max	auxin-responsive element
ZmJAZ8	zim32	1500	MYC	CATGTG	236	276	Arabidopsis thaliana
ZmJAZ8	zim32	1500	MYC	CATGTG	785	825	Arabidopsis thaliana
ZmJAZ8	zim32	1500	MYC	CATTTG	128	168	Arabidopsis thaliana
ZmJAZ8	zim32	1500	LTR	CCGAAA	814	854	Hordeum vulgare	low-temperature responsive element
ZmJAZ8	zim32	1500	P-box	CCTTTTG	680	720	Oryza sativa	gibberellin-responsive element
ZmJAZ8	zim32	1500	CGTCA-motif	CGTCA	314	354	Hordeum vulgare	MeJA-responsive element
ZmJAZ8	zim32	1500	CGTCA-motif	CGTCA	504	544	Hordeum vulgare	MeJA-responsive element
ZmJAZ8	zim32	1500	GARE-motif	TCTGTTG	37	77	Brassica oleracea	gibberellin-responsive element
ZmJAZ8	zim32	1500	GARE-motif	TCTGTTG	331	371	Brassica oleracea	gibberellin-responsive element
ZmJAZ8	zim32	1500	TGACG-motif	TGACG	314	354	Hordeum vulgare	MeJA-responsive element
ZmJAZ8	zim32	1500	TGACG-motif	TGACG	504	544	Hordeum vulgare	MeJA-responsive element
ZmJAZ9	zim33	1500	TGA-element	AACGAC	862	902	Brassica oleracea	auxin-responsive element
ZmJAZ9	zim33	1500	ABRE	ACGTG	307	347	Arabidopsis thaliana	abscisic acid responsive element
ZmJAZ9	zim33	1500	ABRE	ACGTG	736	776	Arabidopsis thaliana	abscisic acid responsive element
ZmJAZ9	zim33	1500	ABRE	ACGTG	746	786	Arabidopsis thaliana	abscisic acid responsive element
ZmJAZ9	zim33	1500	ABRE	ACGTG	880	920	Arabidopsis thaliana	abscisic acid responsive element
ZmJAZ9	zim33	1500	ABRE	ACGTG	1179	1219	Arabidopsis thaliana	abscisic acid responsive element
ZmJAZ9	zim33	1500	ABRE	ACGTG	1334	1374	Arabidopsis thaliana	abscisic acid responsive element
ZmJAZ9	zim33	1500	MBS	CAACTG	339	379	Arabidopsis thaliana	drought-inducibility element
ZmJAZ9	zim33	1500	MBS	CAACTG	542	582	Arabidopsis thaliana	drought-inducibility element
ZmJAZ9	zim33	1500	MBS	CAACTG	780	820	Arabidopsis thaliana	drought-inducibility element
ZmJAZ9	zim33	1500	MYC	CATGTG	222	262	Arabidopsis thaliana
ZmJAZ9	zim33	1500	MYC	CATGTG	476	516	Arabidopsis thaliana
ZmJAZ9	zim33	1500	MYC	CATTTG	1217	1257	Arabidopsis thaliana
ZmJAZ9	zim33	1500	TCA-element	CCATCTTTTT	1127	1167	Nicotiana tabacum	salicylic acid responsive element
ZmJAZ9	zim33	1500	LTR	CCGAAA	559	599	Hordeum vulgare	low-temperature responsive element
ZmJAZ9	zim33	1500	ABRE	CGTACGTGCA	1327	1367	Hordeum vulgare	abscisic acid responsive element
ZmJAZ9	zim33	1500	CGTCA-motif	CGTCA	231	271	Hordeum vulgare	MeJA-responsive element
ZmJAZ9	zim33	1500	CGTCA-motif	CGTCA	355	395	Hordeum vulgare	MeJA-responsive element
ZmJAZ9	zim33	1500	CGTCA-motif	CGTCA	524	564	Hordeum vulgare	MeJA-responsive element
ZmJAZ9	zim33	1500	CGTCA-motif	CGTCA	733	773	Hordeum vulgare	MeJA-responsive element
ZmJAZ9	zim33	1500	ABRE	GACACGTACGT	878	918	Oryza sativa	abscisic acid responsive element
ZmJAZ9	zim33	1500	ABRE	GACACGTACGT	1330	1370	Oryza sativa	abscisic acid responsive element
ZmJAZ9	zim33	1500	TATC-box	TATCCCA	452	492	Oryza sativa	gibberellin-responsive element
ZmJAZ9	zim33	1500	GARE-motif	TCTGTTG	1282	1322	Brassica oleracea	gibberellin-responsive element
ZmJAZ9	zim33	1500	TGACG-motif	TGACG	231	271	Hordeum vulgare	MeJA-responsive element
ZmJAZ9	zim33	1500	TGACG-motif	TGACG	355	395	Hordeum vulgare	MeJA-responsive element
ZmJAZ9	zim33	1500	TGACG-motif	TGACG	524	564	Hordeum vulgare	MeJA-responsive element
ZmJAZ9	zim33	1500	TGACG-motif	TGACG	733	773	Hordeum vulgare	MeJA-responsive element
ZmJAZ10	zim8	1500	MYC	CATGTG	143	183	Arabidopsis thaliana
ZmJAZ10	zim8	1500	MYC	CATGTG	1045	1085	Arabidopsis thaliana
ZmJAZ10	zim8	1500	MYC	CATTTG	248	288	Arabidopsis thaliana
ZmJAZ10	zim8	1500	MYC	CATTTG	742	782	Arabidopsis thaliana
ZmJAZ10	zim8	1500	MYC	CATTTG	911	951	Arabidopsis thaliana
ZmJAZ10	zim8	1500	LTR	CCGAAA	446	486	Hordeum vulgare	low-temperature responsive element
ZmJAZ10	zim8	1500	CGTCA-motif	CGTCA	1438	1478	Hordeum vulgare	MeJA-responsive element
ZmJAZ10	zim8	1500	TCA-element	TCAGAAGAGG	821	861	Brassica oleracea	salicylic acid responsive element
ZmJAZ10	zim8	1500	TGACG-motif	TGACG	1438	1478	Hordeum vulgare	MeJA-responsive element
ZmJAZ11	zim13	1500	TGA-element	AACGAC	483	523	Brassica oleracea	auxin-responsive element
ZmJAZ11	zim13	1500	ABRE	ACGTG	552	592	Arabidopsis thaliana	abscisic acid responsive element
ZmJAZ11	zim13	1500	MBS	CAACTG	127	167	Arabidopsis thaliana	drought-inducibility element
ZmJAZ11	zim13	1500	MBS	CAACTG	1057	1097	Arabidopsis thaliana	drought-inducibility element
ZmJAZ11	zim13	1500	LTR	CCGAAA	953	993	Hordeum vulgare	low-temperature responsive element
ZmJAZ11	zim13	1500	P-box	CCTTTTG	990	1030	Oryza sativa	gibberellin-responsive element
ZmJAZ11	zim13	1500	MYC	CATGTG	647	687	Arabidopsis thaliana
ZmJAZ11	zim13	1500	CGTCA-motif	CGTCA	66	106	Hordeum vulgare	MeJA-responsive element
ZmJAZ11	zim13	1500	CGTCA-motif	CGTCA	504	544	Hordeum vulgare	MeJA-responsive element
ZmJAZ11	zim13	1500	TC-rich repeats	GTTTTCTTAC	281	321	Nicotiana tabacum	defense and stress responsive element
ZmJAZ12	zim12	1500	TGA-element	AACGAC	468	508	Brassica oleracea	auxin-responsive element
ZmJAZ12	zim12	1500	ABRE	ACGTG	52	92	Arabidopsis thaliana	abscisic acid responsive element
ZmJAZ12	zim12	1500	ABRE	ACGTG	1338	1378	Arabidopsis thaliana	abscisic acid responsive element
ZmJAZ12	zim12	1500	ABRE	CACGTG	1337	1377	Arabidopsis thaliana	abscisic acid responsive element
ZmJAZ12	zim12	1500	LTR	CCGAAA	800	840	Hordeum vulgare	abscisic acid responsive element
ZmJAZ12	zim12	1500	MYC	CATGTG	546	586	Arabidopsis thaliana
ZmJAZ12	zim12	1500	MYC	CATGTG	1008	1048	Arabidopsis thaliana
ZmJAZ12	zim12	1500	MYC	CATGTG	1010	1050	Arabidopsis thaliana
ZmJAZ12	zim12	1500	MYC	CATTTG	683	723	Arabidopsis thaliana
ZmJAZ12	zim12	1500	MYC	CATTTG	765	805	Arabidopsis thaliana
ZmJAZ12	zim12	1500	CGTCA-motif	CGTCA	54	94	Hordeum vulgare	MeJA-responsive element
ZmJAZ12	zim12	1500	AuxRR-core	GGTCCAT	513	553	Nicotiana tabacum	auxin-responsive element
ZmJAZ12	zim12	1500	TGACG-motif	TGACG	54	94	Hordeum vulgare	MeJA-responsive element
ZmJAZ13	zim35	1500	ABRE	ACGTG	782	822	Arabidopsis thaliana	abscisic acid responsive element
ZmJAZ13	zim35	1500	ABRE	ACGTG	961	1001	Arabidopsis thaliana	abscisic acid responsive element
ZmJAZ13	zim35	1500	ABRE	ACGTG	1097	1137	Arabidopsis thaliana	abscisic acid responsive element
ZmJAZ13	zim35	1500	MBS	CAACTG	881	921	Arabidopsis thaliana	drought-inducibility element
ZmJAZ13	zim35	1500	MBS	CAACTG	1015	1055	Arabidopsis thaliana	drought-inducibility element
ZmJAZ13	zim35	1500	P-box	CCTTTTG	1288	1328	Oryza sativa	gibberellin-responsive element
ZmJAZ13	zim35	1500	CGTCA-motif	CGTCA	466	506	Hordeum vulgare	MeJA-responsive element
ZmJAZ13	zim35	1500	CGTCA-motif	CGTCA	501	541	Hordeum vulgare	MeJA-responsive element
ZmJAZ13	zim35	1500	CGTCA-motif	CGTCA	535	575	Hordeum vulgare	MeJA-responsive element
ZmJAZ13	zim35	1500	CGTCA-motif	CGTCA	600	640	Hordeum vulgare	MeJA-responsive element
ZmJAZ13	zim35	1500	CGTCA-motif	CGTCA	1151	1191	Hordeum vulgare	MeJA-responsive element
ZmJAZ13	zim35	1500	CGTCA-motif	CGTCA	1258	1298	Hordeum vulgare	MeJA-responsive element
ZmJAZ13	zim35	1500	AuxRR-core	GGTCCAT	79	119	Nicotiana tabacum	auxin-responsive element
ZmJAZ13	zim35	1500	TGACG-motif	TGACG	466	506	Hordeum vulgare	MeJA-responsive element
ZmJAZ13	zim35	1500	TGACG-motif	TGACG	501	541	Hordeum vulgare	MeJA-responsive element
ZmJAZ13	zim35	1500	TGACG-motif	TGACG	535	575	Hordeum vulgare	MeJA-responsive element
ZmJAZ13	zim35	1500	TGACG-motif	TGACG	600	640	Hordeum vulgare	MeJA-responsive element
ZmJAZ13	zim35	1500	TGACG-motif	TGACG	1151	1191	Hordeum vulgare	MeJA-responsive element
ZmJAZ13	zim35	1500	TGACG-motif	TGACG	1258	1298	Hordeum vulgare	MeJA-responsive element
ZmJAZ14	zim29	1500	TGA-element	AACGAC	298	338	Brassica oleracea	auxin-responsive element
ZmJAZ14	zim29	1500	TGA-element	AACGAC	481	521	Brassica oleracea	auxin-responsive element
ZmJAZ14	zim29	1500	ABRE	ACGTG	1369	1409	Arabidopsis thaliana	abscisic acid responsive element
ZmJAZ14	zim29	1500	MBS	CAACTG	616	656	Arabidopsis thaliana	drought-inducibility element
ZmJAZ14	zim29	1500	ABRE	CACGTG	1368	1408	Arabidopsis thaliana	abscisic acid responsive element
ZmJAZ14	zim29	1500	MYC	CATTTG	40	80	Arabidopsis thaliana
ZmJAZ14	zim29	1500	MYC	CATTTG	326	366	Arabidopsis thaliana
ZmJAZ14	zim29	1500	MYC	CATTTG	450	490	Arabidopsis thaliana
ZmJAZ14	zim29	1500	P-box	CCTTTTG	1248	1288	Oryza sativa	gibberellin-responsive element
ZmJAZ14	zim29	1500	CGTCA-motif	CGTCA	268	308	Hordeum vulgare	MeJA-responsive element
ZmJAZ14	zim29	1500	TGACG-motif	TGACG	268	308	Hordeum vulgare	MeJA-responsive element
ZmJAZ15	zim10	1500	ABRE	ACGTG	1055	1095	Arabidopsis thaliana	abscisic acid responsive element
ZmJAZ15	zim10	1500	ABRE	ACGTG	1065	1105	Arabidopsis thaliana	abscisic acid responsive element
ZmJAZ15	zim10	1500	ABRE	ACGTG	1208	1248	Arabidopsis thaliana	abscisic acid responsive element
ZmJAZ15	zim10	1500	ABRE	ACGTG	1248	1288	Arabidopsis thaliana	abscisic acid responsive element
ZmJAZ15	zim10	1500	ABRE	ACGTG	1304	1344	Arabidopsis thaliana	abscisic acid responsive element
ZmJAZ15	zim10	1500	ABRE	ACGTG	1347	1387	Arabidopsis thaliana	abscisic acid responsive element
ZmJAZ15	zim10	1500	ABRE	ACGTG	1381	1421	Arabidopsis thaliana	abscisic acid responsive element
ZmJAZ15	zim10	1500	ABRE	CACGTG	1207	1247	Arabidopsis thaliana	abscisic acid responsive element
ZmJAZ15	zim10	1500	ABRE	CACGTG	1380	1420	Arabidopsis thaliana	abscisic acid responsive element
ZmJAZ15	zim10	1500	MYC	CATGTG	950	990	Arabidopsis thaliana
ZmJAZ15	zim10	1500	MYC	CATGTG	1283	1323	Arabidopsis thaliana
ZmJAZ15	zim10	1500	ABRE	CGCACGTGTC	1205	1245	Hordeum vulgare	abscisic acid responsive element
ZmJAZ15	zim10	1500	ABRE	CGTACGTGCA	1240	1280	Hordeum vulgare	abscisic acid responsive element
ZmJAZ15	zim10	1500	CGTCA-motif	CGTCA	422	462	Hordeum vulgare	MeJA-responsive element
ZmJAZ15	zim10	1500	CGTCA-motif	CGTCA	1301	1341	Hordeum vulgare	MeJA-responsive element
ZmJAZ15	zim10	1500	LTR	CCGAAA	846	886	Hordeum vulgare	low-temperature responsive element
ZmJAZ15	zim10	1500	ABRE	CGCACGTGTC	1205	1245	Hordeum vulgare	abscisic acid responsive element
ZmJAZ15	zim10	1500	ABRE	CGTACGTGCA	1240	1280	Hordeum vulgare	abscisic acid responsive element
ZmJAZ15	zim10	1500	CGTCA-motif	CGTCA	422	462	Hordeum vulgare	MeJA-responsive element
ZmJAZ15	zim10	1500	CGTCA-motif	CGTCA	1301	1341	Hordeum vulgare	MeJA-responsive element
ZmJAZ15	zim10	1500	GARE-motif	TCTGTTG	537	577	Brassica oleracea	gibberellin-responsive element
ZmJAZ15	zim10	1500	TGACG-motif	TGACG	422	462	Hordeum vulgare	MeJA-responsive element
ZmJAZ15	zim10	1500	TGACG-motif	TGACG	1301	1341	Hordeum vulgare	MeJA-responsive element
ZmJAZ16	zim9	1500	WUN-motif	AAATTACT	1465	1505	Nicotiana glutinosa	wounding responsive element
ZmJAZ16	zim9	1500	WUN-motif	AAATTACTA	1464	1504	Nicotiana glutinosa	wounding responsive element
ZmJAZ16	zim9	1500	ABRE	ACGTG	684	724	Arabidopsis thaliana	abscisic acid responsive element
ZmJAZ16	zim9	1500	MBS	CAACTG	1151	1191	Arabidopsis thaliana	drought-inducibility element
ZmJAZ16	zim9	1500	MYC	CATTTG	9	49	Arabidopsis thaliana
ZmJAZ16	zim9	1500	CGTCA-motif	CGTCA	1438	1478	Hordeum vulgare	MeJA-responsive element
ZmJAZ16	zim9	1500	ABRE	GCCGCGTGGC	915	955	Oryza sativa	abscisic acid responsive element
ZmJAZ16	zim9	1500	TGACG-motif	TGACG	1438	1478	Hordeum vulgare	MeJA-responsive element
ZmJAZ16	zim9	1500	AuxRE	TGTCTCAATAAG	1365	1405	Glycine max	auxin-responsive element
ZmJAZ17	zim1	1500	TGA-element	AACGAC	604	644	Brassica oleracea	auxin-responsive element
ZmJAZ17	zim1	1500	ABRE	ACGTG	627	667	Arabidopsis thaliana	abscisic acid responsive element
ZmJAZ17	zim1	1500	ABRE	ACGTG	1194	1234	Arabidopsis thaliana	abscisic acid responsive element
ZmJAZ17	zim1	1500	MBS	CAACTG	675	715	Arabidopsis thaliana	drought-inducibility element
ZmJAZ17	zim1	1500	MBS	CAACTG	953	993	Arabidopsis thaliana	drought-inducibility element
ZmJAZ17	zim1	1500	MBS	CAACTG	1012	1052	Arabidopsis thaliana	drought-inducibility element
ZmJAZ17	zim1	1500	MYC	CATGTG	82	122	Arabidopsis thaliana
ZmJAZ17	zim1	1500	MYC	CATTTG	728	768	Arabidopsis thaliana
ZmJAZ17	zim1	1500	MYC	CATTTG	913	953	Arabidopsis thaliana
ZmJAZ17	zim1	1500	P-box	CCTTTTG	24	64	Oryza sativa	gibberellin-responsive element
ZmJAZ17	zim1	1500	P-box	CCTTTTG	185	225	Oryza sativa	gibberellin-responsive element
ZmJAZ17	zim1	1500	GARE-motif	TCTGTTG	886	926	Brassica oleracea	gibberellin-responsive element
ZmJAZ18	zim28	1500	TGA-element	AACGAC	805	845	Brassica oleracea	auxin-responsive element
ZmJAZ18	zim28	1500	ABRE	ACGTG	242	282	Arabidopsis thaliana	abscisic acid responsive element
ZmJAZ18	zim28	1500	ABRE	ACGTG	1286	1326	Arabidopsis thaliana	abscisic acid responsive element
ZmJAZ18	zim28	1500	MBS	CAACTG	765	805	Arabidopsis thaliana	drought-inducibility element
ZmJAZ18	zim28	1500	MYC	CATGTG	1355	1395	Arabidopsis thaliana
ZmJAZ18	zim28	1500	MYC	CATTTG	223	263	Arabidopsis thaliana
ZmJAZ18	zim28	1500	CGTCA-motif	CGTCA	566	606	Hordeum vulgare	MeJA-responsive element
ZmJAZ18	zim28	1500	CGTCA-motif	CGTCA	709	749	Hordeum vulgare	MeJA-responsive element
ZmJAZ18	zim28	1500	CGTCA-motif	CGTCA	911	951	Hordeum vulgare	MeJA-responsive element
ZmJAZ18	zim28	1500	ABRE	GCCGCGTGGC	276	316	Oryza sativa	abscisic acid responsive element
ZmJAZ18	zim28	1500	TC-rich repeats	GTTTTCTTAC	974	1014	Nicotiana tabacum	defense and stress responsive element
ZmJAZ18	zim28	1500	TGACG-motif	TGACG	566	606	Hordeum vulgare	MeJA-responsive element
ZmJAZ18	zim28	1500	TGACG-motif	TGACG	709	749	Hordeum vulgare	MeJA-responsive element
ZmJAZ18	zim28	1500	TGACG-motif	TGACG	911	951	Hordeum vulgare	MeJA-responsive element
ZmJAZ19	zim31	1500	MBS	CAACTG	201	241	Arabidopsis thaliana	drought-inducibility element
ZmJAZ19	zim31	1500	MBS	CAACTG	333	373	Arabidopsis thaliana	drought-inducibility element
ZmJAZ19	zim31	1500	CGTCA-motif	CGTCA	1016	1056	Hordeum vulgare	MeJA-responsive element
ZmJAZ19	zim31	1500	MYC	CAATTG	616	656	Arabidopsis thaliana
ZmJAZ19	zim31	1500	MYC	CATTTG	593	633	Arabidopsis thaliana
ZmJAZ19	zim31	1500	MYC	CATTTG	777	817	Arabidopsis thaliana
ZmJAZ19	zim31	1500	MYC	CATTTG	1188	1228	Arabidopsis thaliana
ZmJAZ19	zim31	1500	MYC	CATTTG	1454	1494	Arabidopsis thaliana
ZmJAZ19	zim31	1500	TGACG-motif	TGACG	1016	1056	Hordeum vulgare	MeJA-responsive element
ZmJAZ20	zim23	1500	TGA-element	AACGAC	1145	1185	Brassica oleracea	auxin-responsive element
ZmJAZ20	zim23	1500	ABRE	ACGTG	1404	1444	Arabidopsis thaliana	abscisic acid responsive element
ZmJAZ20	zim23	1500	ABRE	CACGTG	1403	1443	Arabidopsis thaliana	abscisic acid responsive element
ZmJAZ20	zim23	1500	MYC	CATGTG	1267	1307	Arabidopsis thaliana
ZmJAZ20	zim23	1500	LTR	CCGAAA	784	824	Hordeum vulgare	low-temperature responsive element
ZmJAZ20	zim23	1500	LTR	CCGAAA	791	831	Hordeum vulgare	low-temperature responsive element
ZmJAZ20	zim23	1500	LTR	CCGAAA	1328	1368	Hordeum vulgare	low-temperature responsive element
ZmJAZ20	zim23	1500	CGTCA-motif	CGTCA	209	249	Hordeum vulgare	MeJA-responsive element
ZmJAZ20	zim23	1500	CGTCA-motif	CGTCA	1295	1335	Hordeum vulgare	MeJA-responsive element
ZmJAZ20	zim23	1500	TGACG-motif	TGACG	209	249	Hordeum vulgare	MeJA-responsive element
ZmJAZ20	zim23	1500	TGACG-motif	TGACG	1295	1335	Hordeum vulgare	MeJA-responsive element
ZmJAZ21	zim4	1500	ABRE	ACGTG	45	85	Arabidopsis thaliana	abscisic acid responsive element
ZmJAZ21	zim4	1500	ABRE	ACGTG	75	115	Arabidopsis thaliana	abscisic acid responsive element
ZmJAZ21	zim4	1500	ABRE	ACGTG	132	172	Arabidopsis thaliana	abscisic acid responsive element
ZmJAZ21	zim4	1500	ABRE	ACGTG	252	292	Arabidopsis thaliana	abscisic acid responsive element
ZmJAZ21	zim4	1500	ABRE	ACGTG	459	499	Arabidopsis thaliana	abscisic acid responsive element
ZmJAZ21	zim4	1500	ABRE	ACGTG	589	629	Arabidopsis thaliana	abscisic acid responsive element
ZmJAZ21	zim4	1500	ABRE	ACGTG	648	688	Arabidopsis thaliana	abscisic acid responsive element
ZmJAZ21	zim4	1500	ABRE	ACGTG	1357	1397	Arabidopsis thaliana	abscisic acid responsive element
ZmJAZ21	zim4	1500	ABRE	ACGTG	1383	1423	Arabidopsis thaliana	abscisic acid responsive element
ZmJAZ21	zim4	1500	MBS	CAACTG	313	353	Arabidopsis thaliana	drought-inducibility element
ZmJAZ21	zim4	1500	ABRE	CACGTG	74	114	Arabidopsis thaliana	abscisic acid responsive element
ZmJAZ21	zim4	1500	ABRE	CACGTG	588	628	Arabidopsis thaliana	abscisic acid responsive element
ZmJAZ21	zim4	1500	MYC	CATGTG	640	680	Arabidopsis thaliana
ZmJAZ21	zim4	1500	MYC	CATGTG	1345	1385	Arabidopsis thaliana
ZmJAZ21	zim4	1500	ABRE	CGCACGTGTC	586	626	Hordeum vulgare	abscisic acid responsive element
ZmJAZ21	zim4	1500	CGTCA-motif	CGTCA	715	755	Hordeum vulgare	MeJA-responsive element
ZmJAZ21	zim4	1500	CGTCA-motif	CGTCA	1342	1382	Hordeum vulgare	MeJA-responsive element
ZmJAZ21	zim4	1500	CGTCA-motif	CGTCA	1367	1407	Hordeum vulgare	MeJA-responsive element
ZmJAZ21	zim4	1500	TC-rich repeats	GTTTTCTTAC	1190	1230	Nicotiana tabacum	defense and stress responsive element
ZmJAZ21	zim4	1500	Myc	TCTCTTA	1437	1477	Arabidopsis thaliana
ZmJAZ21	zim4	1500	TGACG-motif	TGACG	715	755	Hordeum vulgare	MeJA-responsive element
ZmJAZ21	zim4	1500	TGACG-motif	TGACG	1342	1382	Hordeum vulgare	MeJA-responsive element
ZmJAZ21	zim4	1500	TGACG-motif	TGACG	1367	1407	Hordeum vulgare	MeJA-responsive element
ZmJAZ22	zim14	1500	ABRE	ACGTG	770	810	Arabidopsis thaliana	abscisic acid responsive element
ZmJAZ22	zim14	1500	ABRE	ACGTG	1012	1052	Arabidopsis thaliana	abscisic acid responsive element
ZmJAZ22	zim14	1500	ABRE	ACGTG	1255	1295	Arabidopsis thaliana	abscisic acid responsive element
ZmJAZ22	zim14	1500	ABRE	ACGTG	1334	1374	Arabidopsis thaliana	abscisic acid responsive element
ZmJAZ22	zim14	1500	MBS	CAACTG	722	762	Arabidopsis thaliana	drought-inducibility element
ZmJAZ22	zim14	1500	MBS	CAACTG	1048	1088	Arabidopsis thaliana	drought-inducibility element
ZmJAZ22	zim14	1500	MYC	CATGTG	203	243	Arabidopsis thaliana
ZmJAZ22	zim14	1500	P-box	CCTTTTG	577	617	Oryza sativa	gibberellin-responsive element
ZmJAZ22	zim14	1500	ABRE	TACGGTC	184	224	Arabidopsis thaliana	abscisic acid responsive element
ZmJAZ22	zim14	1500	ABRE	TACGGTC	764	804	Arabidopsis thaliana	abscisic acid responsive element
ZmJAZ23	zim34	1500	ABRE	ACGTG	193	233	Arabidopsis thaliana	abscisic acid responsive element
ZmJAZ23	zim34	1500	MBS	CAACTG	17	57	Arabidopsis thaliana	drought-inducibility element
ZmJAZ23	zim34	1500	MBS	CAACTG	461	501	Arabidopsis thaliana	drought-inducibility element
ZmJAZ23	zim34	1500	MBS	CAACTG	917	957	Arabidopsis thaliana	drought-inducibility element
ZmJAZ23	zim34	1500	MYC	CATTTG	270	310	Arabidopsis thaliana
ZmJAZ23	zim34	1500	TCA-element	CCATCTTTTT	636	676	Nicotiana tabacum	salicylic acid responsive element
ZmJAZ23	zim34	1500	TCA-element	CCATCTTTTT	805	845	Nicotiana tabacum	salicylic acid responsive element
ZmJAZ23	zim34	1500	LTR	CCGAAA	1310	1350	Hordeum vulgare	low-temperature responsive element
ZmJAZ24	zim5	1500	MBS	CAACTG	544	584	Arabidopsis thaliana	drought-inducibility element
ZmJAZ24	zim5	1500	MYC	CATTTG	280	320	Arabidopsis thaliana
ZmJAZ24	zim5	1500	TCA-element	CCATCTTTTT	563	603	Nicotiana tabacum	salicylic acid responsive element
ZmJAZ24	zim5	1500	LTR	CCGAAA	644	684	Hordeum vulgare	low-temperature responsive element
ZmJAZ24	zim5	1500	P-box	CCTTTTG	523	563	Oryza sativa	gibberellin-responsive element
ZmJAZ24	zim5	1500	CGTCA-motif	CGTCA	388	428	Hordeum vulgare	MeJA-responsive element
ZmJAZ24	zim5	1500	AuxRR-core	GGTCCAT	244	284	Nicotiana tabacum	auxin-responsive element
ZmJAZ24	zim5	1500	TGACG-motif	TGACG	388	428	Hordeum vulgare	MeJA-responsive element
ZmJAZ25	zim7	1500	TGA-element	AACGAC	88	128	Brassica oleracea	auxin-responsive element
ZmJAZ25	zim7	1500	ABRE	ACGTG	964	1004	Arabidopsis thaliana	abscisic acid responsive element
ZmJAZ25	zim7	1500	MYC	CATGTG	1290	1330	Arabidopsis thaliana
ZmJAZ26	zim15	1500	TGA-element	AACGAC	473	513	Brassica oleracea	auxin-responsive element
ZmJAZ26	zim15	1500	ABRE	ACGTG	508	548	Arabidopsis thaliana	abscisic acid responsive element
ZmJAZ26	zim15	1500	MBS	CAACTG	556	596	Arabidopsis thaliana	drought-inducibility element
ZmJAZ26	zim15	1500	MBS	CAACTG	596	636	Arabidopsis thaliana	drought-inducibility element
ZmJAZ26	zim15	1500	MBS	CAACTG	839	879	Arabidopsis thaliana	drought-inducibility element
ZmJAZ26	zim15	1500	MBS	CAACTG	1293	1333	Arabidopsis thaliana	drought-inducibility element
ZmJAZ26	zim15	1500	MYC	CATTTG	42	82	Arabidopsis thaliana
ZmJAZ26	zim15	1500	ABRE	CGCACGTGTC	505	545	Hordeum vulgare	abscisic acid responsive element
ZmJAZ26	zim15	1500	CGTCA-motif	CGTCA	1268	1308	Hordeum vulgare	MeJA-responsive element
ZmJAZ26	zim15	1500	CGTCA-motif	CGTCA	1290	1330	Hordeum vulgare	MeJA-responsive element
ZmJAZ26	zim15	1500	TGACG-motif	TGACG	1268	1308	Hordeum vulgare	MeJA-responsive element
ZmJAZ26	zim15	1500	TGACG-motif	TGACG	1290	1330	Hordeum vulgare	MeJA-responsive element
ZmJAZ27	zim27	1500	ABRE	ACGTG	214	254	Arabidopsis thaliana	abscisic acid responsive element
ZmJAZ27	zim27	1500	ABRE	ACGTG	505	545	Arabidopsis thaliana	abscisic acid responsive element
ZmJAZ27	zim27	1500	ABRE	ACGTG	1247	1287	Arabidopsis thaliana	abscisic acid responsive element
ZmJAZ27	zim27	1500	ABRE	ACGTG	1295	1335	Arabidopsis thaliana	abscisic acid responsive element
ZmJAZ27	zim27	1500	ABRE	CACGTG	504	544	Arabidopsis thaliana	abscisic acid responsive element
ZmJAZ27	zim27	1500	ABRE	CACGTG	1294	1334	Arabidopsis thaliana	abscisic acid responsive element
ZmJAZ27	zim27	1500	MYC	CATGTG	806	846	Arabidopsis thaliana
ZmJAZ27	zim27	1500	MYC	CATGTG	820	860	Arabidopsis thaliana
ZmJAZ27	zim27	1500	MYC	CATGTG	933	973	Arabidopsis thaliana
ZmJAZ27	zim27	1500	MYC	CATTTG	557	597	Arabidopsis thaliana
ZmJAZ27	zim27	1500	ABRE	CGTACGTGCA	581	621	Hordeum vulgare	abscisic acid responsive element
ZmJAZ27	zim27	1500	CGTCA-motif	CGTCA	717	757	Hordeum vulgare	MeJA-responsive element
ZmJAZ27	zim27	1500	CGTCA-motif	CGTCA	1276	1316	Hordeum vulgare	MeJA-responsive element
ZmJAZ27	zim27	1500	TGACG-motif	TGACG	717	757	Hordeum vulgare	MeJA-responsive element
ZmJAZ27	zim27	1500	TGACG-motif	TGACG	1276	1316	Hordeum vulgare	MeJA-responsive element
ZmJAZ28	zim30	1500	TGA-element	AACGAC	358	398	Brassica oleracea	auxin-responsive element
ZmJAZ28	zim30	1500	ABRE	ACGTG	241	281	Arabidopsis thaliana	abscisic acid responsive element
ZmJAZ28	zim30	1500	MYC	CATGTG	894	934	Arabidopsis thaliana
ZmJAZ28	zim30	1500	MYC	CATGTG	991	1031	Arabidopsis thaliana
ZmJAZ28	zim30	1500	MYC	CATTTG	201	241	Arabidopsis thaliana
ZmJAZ28	zim30	1500	MYC	CATTTG	588	628	Arabidopsis thaliana
ZmJAZ28	zim30	1500	P-box	CCTTTTG	735	775	Oryza sativa	gibberellin-responsive element
ZmJAZ28	zim30	1500	CGTCA-motif	CGTCA	431	471	Hordeum vulgare	MeJA-responsive element
ZmJAZ28	zim30	1500	CGTCA-motif	CGTCA	1189	1229	Hordeum vulgare	MeJA-responsive element
ZmJAZ28	zim30	1500	GARE-motif	TCTGTTG	416	456	Brassica oleracea	gibberellin-responsive element
ZmJAZ28	zim30	1500	TGACG-motif	TGACG	431	471	Hordeum vulgare	MeJA-responsive element
ZmJAZ28	zim30	1500	TGACG-motif	TGACG	1189	1229	Hordeum vulgare	MeJA-responsive element
ZmJAZ29	zim37	1500	TGA-element	AACGAC	794	834	Brassica oleracea	auxin-responsive element
ZmJAZ29	zim37	1500	MYC	CAATTG	1121	1161	Arabidopsis thaliana
ZmJAZ29	zim37	1500	MYC	CATTTG	992	1032	Arabidopsis thaliana
ZmJAZ29	zim37	1500	P-box	CCTTTTG	1185	1225	Oryza sativa	gibberellin-responsive element
ZmJAZ30	zim38	1500	TGA-element	AACGAC	1446	1486	Brassica oleracea	auxin-responsive element
ZmJAZ30	zim38	1500	ABRE	ACGTG	1116	1156	Arabidopsis thaliana	abscisic acid responsive element
ZmJAZ30	zim38	1500	ABRE	ACGTG	1417	1457	Arabidopsis thaliana	abscisic acid responsive element
ZmJAZ30	zim38	1500	MYC	CATTTG	766	806	Arabidopsis thaliana
ZmJAZ30	zim38	1500	MYC	CATTTG	1460	1500	Arabidopsis thaliana
ZmJAZ30	zim38	1500	LTR	CCGAAA	148	188	Hordeum vulgare	low-temperature responsive element
ZmJAZ30	zim38	1500	P-box	CCTTTTG	381	421	Oryza sativa	gibberellin-responsive element
ZmJAZ30	zim38	1500	CGTCA-motif	CGTCA	266	306	Hordeum vulgare	MeJA-responsive element
ZmJAZ30	zim38	1500	AuxRR-core	GGTCCAT	352	392	Nicotiana tabacum	auxin-responsive element
ZmJAZ30	zim38	1500	TGACG-motif	TGACG	266	306	Hordeum vulgare	MeJA-responsive element
ZmJAZ31	zim39	1500	MYC	CATGTG	1437	1477	Arabidopsis thaliana
ZmJAZ31	zim39	1500	MYC	CATTTG	226	266	Arabidopsis thaliana
ZmJAZ31	zim39	1500	MYC	CATTTG	248	288	Arabidopsis thaliana
ZmJAZ31	zim39	1500	MYC	CATTTG	281	321	Arabidopsis thaliana
ZmJAZ31	zim39	1500	MYC	CATTTG	998	1038	Arabidopsis thaliana
ZmJAZ31	zim39	1500	MYC	CATTTG	1276	1316	Arabidopsis thaliana
ZmJAZ31	zim39	1500	CGTCA-motif	CGTCA	859	899	Hordeum vulgare	MeJA-responsive element
ZmJAZ31	zim39	1500	ABRE	GACACGTGGC	165	205	Triticum aestivum	abscisic acid responsive element
ZmJAZ31	zim39	1500	TGACG-motif	TGACG	859	899	Hordeum vulgare	MeJA-responsive element
ZmJAZ32	zim40	1500	TGA-element	AACGAC	736	776	Brassica oleracea	auxin-responsive element
ZmJAZ32	zim40	1500	TGA-element	AACGAC	840	880	Brassica oleracea	auxin-responsive element
ZmJAZ32	zim40	1500	ABRE	ACGTG	1171	1211	Arabidopsis thaliana	abscisic acid responsive element
ZmJAZ32	zim40	1500	MBS	CAACTG	182	222	Arabidopsis thaliana	drought-inducibility element
ZmJAZ32	zim40	1500	MBS	CAACTG	661	701	Arabidopsis thaliana	drought-inducibility element
ZmJAZ32	zim40	1500	MBS	CAACTG	701	741	Arabidopsis thaliana	drought-inducibility element
ZmJAZ32	zim40	1500	CGTCA-motif	CGTCA	453	493	Hordeum vulgare	MeJA-responsive element
ZmJAZ32	zim40	1500	CGTCA-motif	CGTCA	548	588	Hordeum vulgare	MeJA-responsive element
ZmJAZ32	zim40	1500	MYC	CATTTG	689	729	Arabidopsis thaliana
ZmJAZ32	zim40	1500	MYC	CATTTG	826	866	Arabidopsis thaliana
ZmJAZ32	zim40	1500	ABRE	GCCGCGTGGC	218	258	Oryza sativa	abscisic acid responsive element
ZmJAZ32	zim40	1500	AuxRR-core	GGTCCAT	578	618	Nicotiana tabacum	auxin-responsive element
ZmJAZ32	zim40	1500	TGACG-motif	TGACG	453	493	Hordeum vulgare	MeJA-responsive element
ZmJAZ32	zim40	1500	TGACG-motif	TGACG	548	588	Hordeum vulgare	MeJA-responsive element
ZmJAZ33	zim41	1500	TGA-element	AACGAC	132	172	Brassica oleracea	auxin-responsive element
ZmJAZ33	zim41	1500	ABRE	ACGTG	968	1008	Arabidopsis thaliana	abscisic acid responsive element
ZmJAZ33	zim41	1500	MYC	CATGTG	1294	1334	Arabidopsis thaliana
ZmJAZ33	zim41	1500	TCA-element	CCATCTTTTT	300	340	Nicotiana tabacum	salicylic acid responsive element
ZmJAZ33	zim41	1500	TCA-element	CCATCTTTTT	422	462	Nicotiana tabacum	salicylic acid responsive element
ZmJAZ33	zim41	1500	GARE-motif	TCTGTTG	945	985	Brassica oleracea	gibberellin-responsive element
ZmJAZ34	zim42	1500	ABRE	ACGTG	552	592	Arabidopsis thaliana	abscisic acid responsive element
ZmJAZ34	zim42	1500	MYC	CATGTG	869	909	Arabidopsis thaliana
ZmJAZ34	zim42	1500	LTR	CCGAAA	288	328	Hordeum vulgare	low-temperature responsive element
ZmJAZ34	zim42	1500	LTR	CCGAAA	898	938	Hordeum vulgare	low-temperature responsive element
ZmJAZ34	zim42	1500	TCA-element	TCAGAAGAGG	717	757	Brassica oleracea	salicylic acid responsive element
ZmJAZ35	zim43	1500	TGA-element	AACGAC	170	210	Brassica oleracea	auxin-responsive element
ZmJAZ35	zim43	1500	ABRE	ACGTG	1042	1082	Arabidopsis thaliana	abscisic acid responsive element
ZmJAZ35	zim43	1500	MYC	CATGTG	1368	1408	Arabidopsis thaliana
ZmJAZ35	zim43	1500	TCA-element	CCATCTTTTT	340	380	Nicotiana tabacum	salicylic acid responsive element
ZmJAZ35	zim43	1500	TCA-element	CCATCTTTTT	462	502	Nicotiana tabacum	salicylic acid responsive element
ZmJAZ35	zim43	1500	GARE-motif	TCTGTTG	1019	1059	Brassica oleracea	gibberellin-responsive element
ZmJAZ36	zim44	1500	MYC	CATGTG	1437	1477	Arabidopsis thaliana
ZmJAZ36	zim44	1500	MYC	CATTTG	227	267	Arabidopsis thaliana
ZmJAZ36	zim44	1500	MYC	CATTTG	249	289	Arabidopsis thaliana
ZmJAZ36	zim44	1500	MYC	CATTTG	282	322	Arabidopsis thaliana
ZmJAZ36	zim44	1500	MYC	CATTTG	998	1038	Arabidopsis thaliana
ZmJAZ36	zim44	1500	MYC	CATTTG	1276	1316	Arabidopsis thaliana
ZmJAZ36	zim44	1500	CGTCA-motif	CGTCA	860	900	Hordeum vulgare	MeJA-responsive element
ZmJAZ36	zim44	1500	ABRE	GACACGTGGC	166	206	Triticum aestivum	abscisic acid responsive element
ZmJAZ36	zim44	1500	TGACG-motif	TGACG	860	900	Hordeum vulgare	MeJA-responsive element
ZmJAZ37	zim17	1500	ABRE	ACGTG	538	578	Arabidopsis thaliana	abscisic acid responsive element
ZmJAZ37	zim17	1500	ABRE	ACGTG	1173	1213	Arabidopsis thaliana	abscisic acid responsive element
ZmJAZ37	zim17	1500	MBS	CAACTG	612	652	Arabidopsis thaliana	drought-inducibility element
ZmJAZ37	zim17	1500	MBS	CAACTG	723	763	Arabidopsis thaliana	drought-inducibility element
ZmJAZ37	zim17	1500	MBS	CAACTG	942	982	Arabidopsis thaliana	drought-inducibility element
ZmJAZ37	zim17	1500	MBS	CAACTG	1422	1462	Arabidopsis thaliana	drought-inducibility element
ZmJAZ37	zim17	1500	MYC	CATTTG	495	535	Arabidopsis thaliana
ZmJAZ37	zim17	1500	MYC	CATTTG	1437	1477	Arabidopsis thaliana
ZmJAZ37	zim17	1500	MYC	CATTTG	1405	1445	Arabidopsis thaliana
ZmJAZ37	zim17	1500	CGTCA-motif	CGTCA	466	506	Hordeum vulgare	MeJA-responsive element
ZmJAZ37	zim17	1500	CGTCA-motif	CGTCA	766	806	Hordeum vulgare	MeJA-responsive element
ZmJAZ37	zim17	1500	CGTCA-motif	CGTCA	1272	1312	Hordeum vulgare	MeJA-responsive element
ZmJAZ37	zim17	1500	GARE-motif	TCTGTTG	941	981	Brassica oleracea	gibberellin-responsive element
ZmJAZ38	zim25	1500	ABRE	GCAACGTGTC	153	193	Hordeum vulgare	abscisic acid responsive element
ZmJAZ38	zim25	1500	MBS	CAACTG	46	86	Arabidopsis thaliana	drought-inducibility element
ZmJAZ38	zim25	1500	MBS	CAACTG	316	356	Arabidopsis thaliana	drought-inducibility element
ZmJAZ38	zim25	1500	MBS	CAACTG	1456	1496	Arabidopsis thaliana	drought-inducibility element
ZmJAZ38	zim25	1500	MYC	CATTTG	1089	1129	Arabidopsis thaliana
ZmJAZ38	zim25	1500	MYC	CATTTG	1331	1371	Arabidopsis thaliana
ZmJAZ38	zim25	1500	MYC	CATTTG	1469	1509	Arabidopsis thaliana
ZmJAZ38	zim25	1500	CGTCA-motif	CGTCA	62	102	Hordeum vulgare	MeJA-responsive element
ZmJAZ38	zim25	1500	CGTCA-motif	CGTCA	1233	1273	Hordeum vulgare	MeJA-responsive element
ZmJAZ38	zim25	1500	AuxRE	TGTCTCAATAAG	1123	1163	Glycine max	auxin-responsive element
ZmJAZ38	zim25	1500	GARE-motif	TCTGTTG	46	86	Brassica oleracea	gibberellin-responsive element
