# Supplementary material for: An updated census of the maize TIFY family
Source: PLoS One. 2021 Feb 23;16(2):e0247271. doi: 10.1371/journal.pone.0247271 (PMC7901733; doi:10.1371/journal.pone.0247271)
Supplement: S3 Table — (XLS) [file pone.0247271.s005.xls]

## Sheet: Sheet1
Table S3 List of primers used for Semi-quantitative PCR
Gene Name	Forward primer (5′→3′)	Reverse primer (5′→3′)
ZmJAZ3	CGGGTTCCCCTTCAGATGTT	CAGCGCCGGTAATCCTTACT
ZmJAZ5	CAGAAACAGAGGCGATCGGT	TACACCCATGTTTCGCTGCT
ZmJAZ6	CAGTTCATGGAGAGGCGCAA	TTCGTGAACTCGATCGGAGAG
ZmJAZ8	TAGCAACTGGGCAACCTCAG	CGCGGGGACCTTTCAAGTTA
ZmJAZ9	GACATGCCGCTCACAAGAAC	TAGTAGCTTGCTGCAGTGGAC
ZmJAZ11	GACAGCCTCTCTGATCTGCC	AACCTGAAGCTACGACCTGC
ZmJAZ12	AAGCCTTTGCAGGACGATCT	TAGAGCCAAACGATCTGGGC
ZmJAZ13	CATCTATCAAGCGCGGCAAC	TCGACGCTAGCCACTCTTTC
ZmJAZ15	TGAGGATGTCTCGGCGGTAA	GGCGAAAGAAAGGTAATGCG
ZmJAZ17	AGGCTTCACAGAGCTTGCTT	CTTGCTAGCGAAGGACCAGT
ZmJAZ18	GTGGTCGTCTTCGACAGGTT	ACTGTTGACTTGGTACGGCG
ZmJAZ20	GCCGACAAGGCAAAGGATCT	AGGAAGCGGTGAAGAGAAGC
ZmJAZ23	CTCAGGTTGTTGCTGACCCT	TCAGACTTCAGACTTCGCGG
ZmJAZ25	AGCAAGCTTCACGCTGATCT	TCAGACTTCAGACTTCGCGG
ZmJAZ31	TACACGGTCTCCATCACTGC	CCATGCCATCGAACGACTTG
ZmJAZ32	TAGGACCGAATGCCGTCAAG	CTCTTGGTCATGGCTGGCTA
ZmJAZ33	TACATACAGCCACTGTCGCC	GACCCTGTCACGACGTTTCT
ZmJAZ36	CTCAGGTTGTTGCTGACCCT	TCAGACTTCAGACTTCGCGG
EIF4A	CGTCCAGAGGTTCTACAA	CATCCTTCGCCACAATAC
