# Supplementary material for: An updated census of the maize TIFY family
Source: PLoS One. 2021 Feb 23;16(2):e0247271. doi: 10.1371/journal.pone.0247271 (PMC7901733; doi:10.1371/journal.pone.0247271)
Supplement: S1 File — (ZIP) [file pone.0247271.s007.zip]

Archive with 27 entries (27 files):
- JA treat_ZmJAZ9.png
- JA treat_JAZ5 JAZ6.tif
- JA treat_ZMJAZ17.tif
- JA treat_ZmJAZ11.png
- JA treat_ZmJAZ12.png
- JA treat_ZmJAZ13 15 20.tif
- JA treat_ZmJAZ18.png
- JA treat_ZmJAZ23.png
- JA treat_ZmJAZ25_the right half.png
- JA treat_ZmJAZ3.png
- JA treat_ZmJAZ31 32.tif
- JA treat_ZmJAZ33.tif
- JA treat_ZmJAZ36.png
- JA treat_ZmJAZ8.png
- Wounding_ZmJAZ9.png
- Wounding_ZmJAZ11_the right half.tif
- Wounding_ZmJAZ12.tif
- Wounding_ZmJAZ13 15.png
- Wounding_ZmJAZ17.png
- Wounding_ZmJAZ18 20.tif
- Wounding_ZmJAZ23_the middle part.tif
- Wounding_ZmJAZ25.png
- Wounding_ZmJAZ3 8.png
- Wounding_ZmJAZ32_the left part.tif
- Wounding_ZmJAZ33_the right part.tif
- Wounding_ZmJAZ36.png
- Wounding_ZmJAZ5 6 31.tif
